# Supplementary material for: Impact of Web Blight on Photosynthetic Performance of an Elite Common Bean Line in the Western Amazon Region of Colombia
Source: Plants (Basel). 2022 Nov 25;11(23):3238. doi: 10.3390/plants11233238 (PMC9736428; doi:10.3390/plants11233238)
Supplement: Supplementary file 1 [file plants-11-03238-s001.zip]

Archive with 4 entries (4 files):
- Supplementary Table 1.docx
- __MACOSX/._Supplementary Table 1.docx
- Figure S1.jpg
- __MACOSX/._Figure S1.jpg
